# Supplementary material for: Optogenetic engineered umbilical cord MSC-derived exosomes for remodeling of the immune microenvironment in diabetic wounds and the promotion of tissue repair
Source: J Nanobiotechnology. 2023 Jun 2;21:176. doi: 10.1186/s12951-023-01886-3 (PMC10236791; doi:10.1186/s12951-023-01886-3)
Supplement: Supplementary file 4 — Additional file 4: Table S1. Primer sequences. [file 12951_2023_1886_MOESM4_ESM.xlsx]

## Sheet: Sheet1
gene	Forward Sequence	Reverse Sequence
ICAM-1(homo)	CGAGGTGACAGTGAAGTG	GTCTGGTTCTTGTGTATAAGC
VCAM-1(homo)	GGAGACAGGAGACACAGT	GCAGGTATTATTAAGGAGGATG
CXCL1(homo)	CCGAAGTCATAGCCACAC	TTGTCACTGTTCAGCATCT
CCL2(homo)	TGTGCCTGCTGCTCATAG	TTGCTGCTGGTGATTCTTC
SIRT-1(homo)	CTGATGAACCGCTTGCTA	CCACCTAACCTATGACACAA
Nrf2(homo)	GCATCACCAGAACACTCA	CCAGGACTTACAGGCAATT
HO-1(homo)	TGACACCAAGGACCAGAG	AAGGACCCATCGGAGAAG
NQO1(homo)	GACCTTGTGATATTCCAGTTC	TGGCAGCGTAAGTGTAAG
SOD1(homo)	GCCGATGTGTCTATTGAAG	AGCGTTTCCTGTCTTTGT
GPX1(homo)	GAGAAGTGCGAGGTGAAC	CGATGTCAATGGTCTGGAA
GPX4 (homo)	GCTGTGGAAGTGGATGAA	GATGAGGAACTGTGGAGAG
PPARα(homo)	GCGAGGATAGTTCTGGAAG	AGGATAAGTCACCGAGGAG
PDGFRB(homo)	GGTGGATTCTGATGCCTAC	ATGGAGCGGATGTGGTAA
VEGFA(homo)	CTTGCCTTGCTGCTCTAC	ATGGTGATGTTGGACTCCT
IL-8(homo)	TCTCTTGGCAGCCTTCCT	CTCTCAATCACTCTCAGTTCTT
IL-6(homo)	TGAGAGTAGTGAGGAACAAG	CGCAGAATGAGATGAGTTG
TGF-β1(homo)	TGACAAGTTCAAGCAGAGTA	TGAGGTATCGCCAGGAAT
TNF-α(homo)	TCTTCTCCTTCCTGATCGT	GCTACAGGCTTGTCACTC
RAS(mouse)	GACTCTGAAGATGTGCCTAT	CCGTAACTCCTTGCTAACT
TAK1(mouse)	GGAAGAGGTTGTCGGAAG	TGAGCAGCAGTGTAGTAAG
PDGFb(mouse)	CAGAGCCTGCTGTAATCG	TCACTACTGTCTCACACTTG
PDGFa(mouse)	GTCAGATCCACAGCATCC	CTTCCTCAATACTTCTCTTCCT
COL1A1(mouse)	GTGGCGGTTATGACTTCA	CTGCGGATGTTCTCAATCT
COL3A1(mouse)	CCTTCTACACCTGCTCCT	CCACTCCAGACTTGACATC
IL-8(mouse)	GGTGAAGGCTACTGTTGG	TTCTCTTGTTCTCAGGTCTC
IL-6(mouse)	TCCATCCAGTTGCCTTCT	TAAGCCTCCGACTTGTGA
TNF-α(mouse)	GTGGAACTGGCAGAAGAG	TAGACAGAAGAGCGTGGT
CXCL9(mouse)	CTACACTGAAGAACGGAGAT	CTTGAACGACGACGACTT
CXCL11(mouse)	AAGGTCACAGCCATAGCC	GAGCCTTCATAGTAACAATCAC
IL4(mouse)	GTTGTCATCCTGCTCTTCT	TGTTCTTCGTTGCTGTGA
IL10(mouse)	ACTGCTAACCGACTCCTT	TCCACTGCCTTGCTCTTA
IL33(mouse)	GTGCTACTACGCTACTATGA	CTATGTAAGTGCCAGGAAGA
IL17A(mouse)	CTGTGTCTCTGATGCTGTT	TGGAACGGTTGAGGTAGT
IL-23p19(mouse)	CCGTATCCAGTGTGAAGAT	GGTGTGAAGTTGCTCCAT
FOXP3(mouse)	ATGTTCGCCTACTTCAGAA	TCATCTACGGTCCACACT
VE-Cadherin(mouse)	AATGTGCTTGCCTATGAGA	ACAGATGCGTTGAATACCT
PECAM(mouse)	ACAGAGCCAGCAGTATGA	AATGACAACCACCGCAAT
ICAM-1(mouse)	GGCTGGCATTGTTCTCTA	TCCTCAGTCACCTCTACC
VCAM-1(mouse)	GCGAGTCACCATTGTTCT	GCCACTGAATTGAATCTCTG
CXCL1(mouse)	ATTCACCTCAAGAACATCCA	CTTCAGGGTCAAGGCAAG
CCL2(mouse)	CAATGAGTAGGCTGGAGAG	GAAGTGCTTGAGGTGGTT
CCL11(mouse)	CTCACGGTCACTTCCTTC	CATCTGTTGTTGGTGATTCT
CXCL10(mouse)	GCAACTGCATCCATATCG	GACATCTCTGCTCATCATTC
CXCL5(mouse)	GTTCCATCTCGCCATTCA	TCCAGACAGACCTCCTTC
VEGFR1(mouse)	AAGAGATAGGACTGCTGAAC	CAATCCGCTGCCTTATAGA
Ang1(mouse)	GAAGATGGAAGCCTGGATT	TACTGCCTCTGACTGGTTA
FGF1(mouse)	TTATACGGCTCGCAGACA	CCCACAAACCAGTTCTTCT
VEGFA(mouse)	GGCTGCTGTAACGATGAA	CTGCTGTGCTGTAGGAAG
VEGFB(mouse)	CAACACCAAGTCCGAATG	CTTCACAGCACTCTCCTT
VEGFC(mouse)	ACTTGCTGTGCTTCTTGT	CTCATCTACGCTGGACAC
VEGFD(mouse)	GACAACCAACACATTCTTCA	GAGGACATTCATCTTCTTCTG
TGFBR1(mouse)	CGACGCTGTTCTATTGGT	CTGTTGGCTGAGTTGTGA
SIRT-1(mouse)	GGCAGTAACAGTGACAGT	CTCTCCGTATCATCTTCCAA
Nrf2(mouse)	TGATGGACTTGGAGTTGC	GCTCAGAAACCTCCTTCC
HO-1(mouse)	AGGTCCTGAAGAAGATTGC	TCTCCAGAGTGTTCATTCG
NQO1(mouse)	ATGAAGGAGGCTGCTGTA	AGATGACTCGGAAGGATACT
SOD1(mouse)	GAACCAGTTGTGTTGTCAG	CCAATGATGGAATGCTCTC
GPX1(mouse)	CACCGTGTATGCCTTCTC	CTCTTCATTCTTGCCATTCTG
GPX4 (mouse)	CAGGAGCCAGGAAGTAATC	GCAGCCGTTCTTATCAATG
HIF1α(mouse)	CTGCCACCACTGATGAAT	TGCCACTGTATGCTGATG
Src(mouse)	CACATCCAAGCCTCAGAC	CGACACCACAGCATACAG
p38(mouse)	CCGAACGATACCAGAACC	ATCCAACAGACCAATCACAT
MAPK1(mouse)	GAGAACATCATTGGCATCAA	GAGGTGCTGTGTCTTCAA
Smad3(mouse)	ACTACAGCCATTCCATTCC	TCTCCATCTTCACTCAGGTA
FGFR1(mouse)	CCTGTGGAAGTGGAGTCT	CATCGTCGTCGTCATCAT
FGFR2(mouse)	TCGCATTGGAGGCTATAAG	GGTAGGTGTGGTTGATGG
PI3K(mouse)	GTAGGAGGAGGTTGGAAGA	CGTCAGCCACATCAAGTAT
Akt(mouse)	ACGCTACTTCCTCCTCAA	TCTCTTCTTCCTGCCTCTT
mTOR(mouse)	AGCAACAGTGAGAGTGAAG	AAGGAGATAGAACGGAAGAAG
S6K(mouse)	ATGCTGCTTCTCGTCTTG	AACTGACTCACATCCTCTTC
MEK1(mouse)	CCATTCCTCCTCCTGATG	CGGCTGTCCATTCCATAT
MEK2(mouse)	TGCTGGACTACATAGTGAAC	CTTGATGAAGGCGTGGTT
ERK1/2(mouse)	ATGTTATAGGCATCCGAGAC	CGCAGGTGGTGTTGATAA
MNK1(mouse)	GCAGAACAGACCAGAGATG	TTGACAGCATACTCCTTCC
STAT1(mouse)	GCTGAGACTGTTGGTGAA	AGTTCTTCGGTGACAATGA
STAT3(mouse)	AGGACATCAGTGGCAAGA	AGGTAGACAAGTGGAGACA
STAT5(mouse)	CAGTCCTGGTGTGAGAAG	TGAGATGATGTCCGTGATG
MMP10(mouse)	AGACTTAGATGCTGCCTATG	GCCTGCTTGGACTTCATT
MMP11(mouse)	GAGAGTCACCGTCATCAC	CACACCACATCGTAGAGG
VEGFR2(mouse)	CGGTGGTGACAGTATCTTC	GACAGAGGCGATGAATGG
VEGFR3(mouse)	CCTCCTCCTGCTCATCTT	TTCACACTGCTCCTCCAA
Tie2(mouse)	TCTTGGACAATAGTGGATGG	TGAGTAACGGTAGCATTCTT
FAK(mouse)	CCACCTAAGCAACCTGTC	GCCAACTTCCTTCACCATA
Raf1(mouse)	TGTGCGGAATGGAATGAG	TTGTGAGTTGTGAGTGGAA
EGFR(mouse)	CCAGAATGTGAGCAGAGG	TCCAGACCAGAGTGTTGT
Notch1(mouse)	AAGTGGACATTGACGAGTG	TGAGGCATAAGCAGAGGTA
GAPDH(homo)	GGAGCGAGATCCCTCCAAAAT	GGCTGTTGTCATACTTCTCATGG
GAPDH(mouse)	AGGTCGGTGTGAACGGATTTG	TGTAGACCATGTAGTTGAGGTCA
beta-actin(mouse)	GGCTGTATTCCCCTCCATCG	CCAGTTGGTAACAATGCCATGT
